# Supplementary material for: Assessing the Efficacy of VLP-Based Vaccine against Epstein-Barr Virus Using a Rabbit Model
Source: Vaccines (Basel). 2023 Feb 24;11(3):540. doi: 10.3390/vaccines11030540 (PMC10058710; doi:10.3390/vaccines11030540)
Supplement: Supplementary file 1 [file vaccines-11-00540-s001.zip]

Archive with 1 entries (1 files):
- vaccines-2129704-supplementary.pdf
